# Supplementary material for: Pathogenesis of Tobacco-Associated Lung Adenocarcinoma Is Closely Coupled with Changes in the Gut and Lung Microbiomes
Source: Int J Mol Sci. 2022 Sep 18;23(18):10930. doi: 10.3390/ijms231810930 (PMC9502774; doi:10.3390/ijms231810930)
Supplement: Supplementary file 1 [file ijms-23-10930-s001.zip]

Archive with 1 entries (1 files):
- ijms-1889248-supplementary.pdf
